# Supplementary material for: Mortality of the invasive white garden snail Theba pisana exposed to three US isolates of Phasmarhabditis spp (P. hermaphrodita, P. californica, and P. papillosa)
Source: PLoS One. 2020 Jan 29;15(1):e0228244. doi: 10.1371/journal.pone.0228244 (PMC6988931; doi:10.1371/journal.pone.0228244)
Supplement: S1 Data File — The top section has the proportion of snails that died in each experiment. The bottom set shows the maximum, minimum, range, mean, standard deviation, and standard error of the mean for each replicate. (XLSX) [file pone.0228244.s001.xlsx]

## Sheet: Sheet1
	Control (Snail Only)									P. californica (5X)									P. hermaphrodita (5X)									P. papillosa (5X)									Sluggo (1X)
Day 1	0	0	0	0	0	0	0	0	0	11.1	0	20	10	30	30	0	10	10	0	0	0	20	50	10	0	10	20	0	20	20	30	40	40	30	40	20	20	70	20	40	50	60	40	30	20
Day 2	0	0	0	0	0	0	0	0	0	66.7	90	80	70	80	80	30	50	40	90	80	70	80	100	70	100	40	70	90	100	90	80	100	50	90	80	60	90	80	90	80	70	80	60	60	70
Day 3	0	0	0	0	0	0	0	0	0	100	100	90	90	100	100	70	100	100	100	100	90	100	100	100	100	90	100	100	100	100	100	100	90	100	100	90	90	80	90	80	80	80	80	80	80
Day 4	0	0	0	0	0	0	0	0	0	100	100	100	100	100	100	90	100	100	100	100	100	100	100	100	100	100	100	100	100	100	100	100	100	100	100	100	90	80	100	80	90	80	90	90	90
Day 5	0	0	0	0	0	0	0	0	0	100	100	100	100	100	100	100	100	100	100	100	100	100	100	100	100	100	100	100	100	100	100	100	100	100	100	100	90	80	100	80	90	80	90	90	90
Day 6	0	0	0	0	0	0	0	0	0	100	100	100	100	100	100	100	100	100	100	100	100	100	100	100	100	100	100	100	100	100	100	100	100	100	100	100	90	80	100	80	90	80	90	90	90
	Control (Snail Only)									P. californica (5X)									P. hermaphrodita (5X)									P. papillosa (5X)									Sluggo (1X)
Number of values	6	6	6	6	6	6	6	6	6	6	6	6	6	6	6	6	6	6	6	6	6	6	6	6	6	6	6	6	6	6	6	6	6	6	6	6	6	6	6	6	6	6	6	6	6
Minimum	0	0	0	0	0	0	0	0	0	11.1	0	20	10	30	30	0	10	10	0	0	0	20	50	10	0	10	20	0	20	20	30	40	40	30	40	20	20	70	20	40	50	60	40	30	20
Maximum	0	0	0	0	0	0	0	0	0	100	100	100	100	100	100	100	100	100	100	100	100	100	100	100	100	100	100	100	100	100	100	100	100	100	100	100	90	80	100	80	90	80	90	90	90
Range	0	0	0	0	0	0	0	0	0	88.9	100	80	90	70	70	100	90	90	100	100	100	80	50	90	100	90	80	100	80	80	70	60	60	70	60	80	70	10	80	40	40	20	50	60	70
Mean	0	0	0	0	0	0	0	0	0	79.63	81.67	81.67	78.33	85	85	65	76.67	75	81.67	80	76.67	83.33	91.67	80	83.33	73.33	81.67	81.67	86.67	85	85	90	80	86.67	86.67	78.33	78.33	78.33	83.33	73.33	78.33	76.67	75	73.33	73.33
Std. Deviation	0	0	0	0	0	0	0	0	0	36.12	40.21	31.25	35.45	28.11	28.11	41.35	38.3	39.87	40.21	40	39.33	32.04	20.41	36.33	40.82	38.82	32.51	40.21	32.66	32.09	28.11	24.49	27.57	28.05	24.22	32.51	28.58	4.082	31.41	16.33	16.02	8.165	20.74	24.22	27.33
Std. Error of Mean	0	0	0	0	0	0	0	0	0	14.75	16.41	12.76	14.47	11.47	11.47	16.88	15.63	16.28	16.41	16.33	16.06	13.08	8.333	14.83	16.67	15.85	13.27	16.41	13.33	13.1	11.47	10	11.25	11.45	9.888	13.27	11.67	1.667	12.82	6.667	6.54	3.333	8.466	9.888	11.16
Data Legend:	The data included here are the accumulated results of 3 replicates; 10 snails per arena, 3 arenas per replicate. The top section has the proportion of snails that died in each experiment. The bottom set shows the maximum, minimum, range, mean, standard deviation, and standard error of the mean for each replicate.
